# Supplementary material for: Acidic and Alkaline Conditions Affect the Growth of Tree Peony Plants via Altering Photosynthetic Characteristics, Limiting Nutrient Assimilation, and Impairing ROS Balance
Source: Int J Mol Sci. 2022 May 3;23(9):5094. doi: 10.3390/ijms23095094 (PMC9099645; doi:10.3390/ijms23095094)
Supplement: Supplementary file 1 [file ijms-23-05094-s001.zip]

Archive with 1 entries (1 files):
- ijms-1693460-supplementary.pdf
